# Supplementary material for: Predictable Chikungunya Infection Dynamics in Brazil
Source: Viruses. 2022 Aug 26;14(9):1889. doi: 10.3390/v14091889 (PMC9505030; doi:10.3390/v14091889)
Supplement: Supplementary file 1 [file viruses-14-01889-s001.zip]

Archive with 1 entries (1 files):
- viruses-1846341-supplementary.pdf
